# Supplementary material for: Molecular Hydrogen for Outpatients with COVID-19 (Hydro-COVID): A Phase 3 Randomised, Triple-Blinded, Pragmatic, Placebo-Controlled, Multicentre Trial
Source: J Clin Med. 2024 Jul 24;13(15):4308. doi: 10.3390/jcm13154308 (PMC11313273; doi:10.3390/jcm13154308)
Supplement: Supplementary file 1 [file jcm-13-04308-s001.zip]

Archive with 1 entries (1 files):
- jcm-3080534-supplementary.pdf
